# Supplementary material for: The structural basis of Cdc7-Dbf4 kinase dependent targeting and phosphorylation of the MCM2-7 double hexamer
Source: Nat Commun. 2022 May 25;13:2915. doi: 10.1038/s41467-022-30576-1 (PMC9133112; doi:10.1038/s41467-022-30576-1)
Supplement: Supplementary file 9 — Source Data [file 41467_2022_30576_MOESM9_ESM.xlsx]

## Sheet: Figure 2
Figure 2
	b
	c
	f

## Sheet: Figure 5
Figure 5
	a
	b

## Sheet: Supplementary figure 1
Supplementary figure 1			c
			d
e						f
			g
